# Supplementary material for: The Shell of the Invasive Bivalve Species Dreissena polymorpha: Biochemical, Elemental and Textural Investigations
Source: PLoS One. 2016 May 23;11(5):e0154264. doi: 10.1371/journal.pone.0154264 (PMC4877012; doi:10.1371/journal.pone.0154264)
Supplement: S2 Table — (XLSX) [file pone.0154264.s002.xlsx]

## Sheet: SupData
Supplementary Table 2. Details of MS/MS analysis
a) Accession number according to those in NCBI database or homemade fusion, Crassostrea sp., Paracentrotus lividus databases
b) MASCOT score for the entire protein
c) MASCOT score for ions
d) Protein name derived from NCBI database or an homology in UniProt database
e) Sequence of identified peptide
In gel digestion	Database
Dreissena polymorpha AIM	Other Metazoa
Family	M	DB	Accession a	Score b	Mass	Matches	Pep(sig)	Sequences	Seq(sig)	emPAI	Description d
2	1	NCBInr	gi|113226	58	41800	4	4	4	4	0.41	RecName: Full=Actin-15A; Flags: Precursor [Strongylocentrotus franciscanus]
Query	Dupes	Observed	Mr(expt)	Mr(calc)	ppm	M	Score	Expect	Rank	U	Peptide
643		488.728	975.441	975.441	-0.25	0	38	0.031	1	U	K.AGFAGDDAPR.A
1278		566.768	1131.521	1131.520	1.27	0	32	0.0076	1	U	R.GYSFTTTAER.E
1455		586.324	1170.633	1170.632	0.93	0	49	0.0032	1	U	K.EITALAPPTMK.I
1506		599.765	1197.516	1197.515	0.85	0	34	0.03	1	U	K.DSYVGDEAQSK.R
3	1	NCBInr	gi|498938245	58	154190	1	1	1	1	0.02	PREDICTED: uncharacterized protein LOC101463398 [Ceratitis capitata]						Zinc-dependent metalloprotease
Query	Dupes	Observed	Mr(expt)	Mr(calc)	ppm	M	Score	Expect	Rank	U	Peptide
725		497.254	992.494	992.493	1.20	0	58	0.00094	1	U	K.YENEVAIR.G
4	1	NCBInr	gi|528078183	54	68181	1	1	1	1	0.05	serum albumin precursor [Mesocricetus auratus]
Query	Dupes	Observed	Mr(expt)	Mr(calc)	ppm	M	Score	Expect	Rank	U	Peptide
2267		740.402	1478.790	1478.788	1.10	0	54	8.7e-05	1	U	K.LGEYGFQNALIVR.Y
	Database
	Other Eukaryota
Family	M	DB	Accession	Score	Mass	Matches	Pep(sig)	Sequences	Seq(sig)	emPAI	Description
1	1	NCBInr	gi|4102565	73	36587	20	7	1	1	0.10	putative calcium binding protein [Emiliania huxleyi]
Query	Dupes	Observed	Mr(expt)	Mr(calc)	ppm	M	Score	Expect	Rank	U	Peptide
193	19	421.760	841.505	841.502	3.67	0	42	0.02	1	U	K.VASILSPR.K
2	1	NCBInr	gi|514701415	52	270155	20	8	1	1	0.01	RIM ABC transporter [Salpingoeca rosetta]				export of drugs and carbohydrates.
Query	Dupes	Observed	Mr(expt)	Mr(calc)	ppm	M	Score	Expect	Rank	U	Peptide
170	19	421.759	841.503	841.502	1.04	0	41	0.014	1	U	R.GLTLSVPR.G
3	1	NCBInr	gi|33089908	51	29063	2	2	2	2	0.28	actin [Chlamydaster sterni]
Query	Dupes	Observed	Mr(expt)	Mr(calc)	ppm	M	Score	Expect	Rank	U	Peptide
1278		566.768	1131.521	1131.520	1.27	0	32	0.029	1		R.GYSFTTTAER.E
1455		586.324	1170.633	1170.632	0.93	0	49	0.0006	1	U	K.EITALAPPTMK.I
	Database
	FUSION
Family	M	DB	Accession	Score	Mass	Matches	Pep(sig)	Sequences	Seq(sig)	emPAI	Description
1	1	FrIM_540_fusion	Contig10489_2	59	53468	3	3	3	3	0.22	Contig10489_2
1	2	FrIM_540_fusion	AAC32224.1_1	44	41826	3	3	3	3	0.29	AAC32224.1_1
Query	Dupes	Observed	Mr(expt)	Mr(calc)	ppm	M	Score	Expect	Rank	U	Peptide
643		488.728	975.441	975.441	-0.25	0	38	0.025	1	U	K.AGFAGDDAPR.A
1278		566.768	1131.521	1131.520	1.27	0	32	0.0067	1		R.GYSFTTTAER.E
1455		586.324	1170.633	1170.632	0.93	0	49	0.0005	1	U	K.EITALAPPTMK.I
1506		599.765	1197.516	1197.515	0.85	0	34	0.045	1		K.DSYVGDEAQSK.R
			CONTIG	LENGTH	ACCESSION	E-VALUE	DESCRIPTION
			Contig10489	1433	gi|32816054|gb|AAP88387.1|	0	actin [Azumapecten farreri]
			>AAC32224.1_1 Dreissena polymorpha cytoplasmic actin
2	1	FrIM_540_fusion	Contig13304_6	53	43803	1	1	1	1	0.09	Contig13304_6
Query	Dupes	Observed	Mr(expt)	Mr(calc)	ppm	M	Score	Expect	Rank	U	Peptide
749		498.741	995.468	995.467	0.27	0	53	0.00018	1	U	K.VGDYGSVSGR.D
			CONTIG	LENGTH	ACCESSION	E-VALUE	DESCRIPTION
			Contig13304	1167	gi|543717043|ref|XP_005499776.1|	2.72037e-120	PREDICTED: cathepsin Z [Columba livia]
	Database
	Crassostrea sp.
Family	M	DB	Accession	Score	Mass	Matches	Pep(sig)	Sequences	Seq(sig)	emPAI	Description
1	1	FrIM_Crassostrea	gi|159507454|gb|ABW97741.1|	63	41771	3	3	3	3	0.42	beta-actin [Crassostrea ariakensis]
Query	Dupes	Observed	Mr(expt)	Mr(calc)	ppm	M	Score	Expect	Rank	U	Peptide
643		488.7277	975.4408	975.4410	-0.25	0	38	0.0031	1	U	K.AGFAGDDAPR.A
1278		566.7678	1131.5211	1131.5197	1.27	0	32	0.0012	1	U	R.GYSFTTTAER.E
1506		599.7653	1197.5160	1197.5150	0.85	0	34	0.0033	1	U	K.DSYVGDEAQSK.R
	Database
	Paracentrotus lividus
Family	M	DB	Accession	Score	Mass	Matches	Pep(sig)	Sequences	Seq(sig)	emPAI	Description
1	1	Oursin_FriM	singlet5583 888:2016_Forw ""close_to_sp|P12716|ACTC_PISOC_Actin,_cytoplasmic_OS=Pisaster_ochraceus_PE=3_SV=1""; 888-2018 fm:3 1131(2740):	88	41804	4	4	4	4	0.59	singlet5583 888:2016_Forw ""close_to_sp|P12716|ACTC_PISOC_Actin,_cytoplasmic_OS=Pisaster_ochraceus_PE=3_SV=1""; 888-2018 fm:3 1131(2740):
Query	Dupes	Observed	Mr(expt)	Mr(calc)	ppm	M	Score	Expect	Rank	U	Peptide
643		488.7277	975.4408	975.4410	-0.25	0	38	0.0011	1	U	K.AGFAGDDAPR.A
1278		566.7678	1131.5211	1131.5197	1.27	0	32	0.012	1	U	R.GYSFTTTAER.E
1455		586.3237	1170.6329	1170.6318	0.93	0	49	2.8e-05	1	U	K.EITALAPPTMK.I
1506		599.7653	1197.5160	1197.5150	0.85	0	34	0.0047	1	U	K.DSYVGDEAQSK.R
2	1	Oursin_FriM	s25912 68:347_Forw """"; 68-349 fm:2 282(954):	88	10429	19	14	1	1	0.57	s25912 68:347_Forw """"; 68-349 fm:2 282(954):
Query	Dupes	Observed	Mr(expt)	Mr(calc)	ppm	M	Score	Expect	Rank	U	Peptide		NO HOMOLOGY
170	18	421.7588	841.5030	841.5021	1.06	0	30	0.0087	1	U	M.IGSLSLPR.Q
In solution digestion	Database
Dreissena polymorpha AIM	Other Metazoa
Family	M	DB	Accession	Score	Mass	Matches	Pep(sig)	Sequences	Seq(sig)	emPAI	Description
1	1	NCBInr	gi|585675263	61	44886	2	1	1	1	0.08	PREDICTED: galactosylceramide sulfotransferase-like [Saccoglossus kowalevskii]							This family includes a variety of sulfotransferase enzymes. Chondroitin 6-sulfotransferase catalyses the transfer of sulfate to position 6 of the N-acetylgalactosamine residue of chondroitin.
Query	Dupes	Observed	Mr(expt)	Mr(calc)	Delta	M	Score	Expect	Rank	U	Peptide
134	1	435.693	869.371	871.342	-1.971	0	61	0.049	1	U	R.DGDSADHR.K
3	1	NCBInr	gi|5751	57	41865	2	1	2	1	0.09	actin A3 [Bombyx mori]
Query	Dupes	Observed	Mr(expt)	Mr(calc)	Delta	M	Score	Expect	Rank	U	Peptide
447		488.728	975.442	975.441	0.000	0	57	0.046	1	U	K.AGFAGDDAPR.A
2326		895.951	1789.887	1789.885	0.002	0	30	0.59	1	U	K.SYELPDGQVITIGNER.F
4	1	NCBInr	gi|193697719	51	56864	2	1	1	1	0.07	PREDICTED: 6-phosphofructo-2-kinase/fructose-2,6-biphosphatase-like [Acyrthosiphon pisum]
Query	Dupes	Observed	Mr(expt)	Mr(calc)	Delta	M	Score	Expect	Rank	U	Peptide
566	1	508.762	1015.510	1015.530	-0.020	0	51	0.014	1	U	R.IGGDAELSVR.G
	Database
	Other Eukaryota
Family	M	DB	Accession	Score	Mass	Matches	Pep(sig)	Sequences	Seq(sig)	emPAI	Description
1	1	NCBInr	gi|113301	57	41773	2	1	2	1	0.09	RecName: Full=Actin, plasmodial isoform
Query	Dupes	Observed	Mr(expt)	Mr(calc)	Delta	M	Score	Expect	Rank	U	Peptide
447		488.728	975.442	975.441	0.000	0	57	0.02	1	U	K.AGFAGDDAPR.A
2326		895.951	1789.887	1789.885	0.002	0	30	1.5	2	U	K.SYELPDGQVITIGNER.F
2	1	NCBInr	gi|530729094	51	77343	3	1	1	1	0.05	hypothetical protein SDRG_14860 [Saprolegnia diclina VS20]						EF-hand, calcium binding motif
Query	Dupes	Observed	Mr(expt)	Mr(calc)	Delta	M	Score	Expect	Rank	U	Peptide
972	2	582.313	1162.611	1162.576	0.035	0	51	0.0067	1	U	K.AMGASGLQGLSR.R + _Oxidation (M)
	Database
	FUSION
Family	M	DB	Accession	Score	Mass	Matches	Pep(sig)	Sequences	Seq(sig)	emPAI	Description
1	1	FrIM_540_fusion	EY434419.1_1	57	33100	3	1	3	1	0.16	EY434419.1_1
Query	Dupes	Observed	Mr(expt)	Mr(calc)	Delta	M	Score	Expect	Rank	U	Peptide
447		488.728	975.442	975.441	0.000	0	57	0.048	1	U	K.AGFAGDDAPR.A
864		566.7678	1131.5210	1131.5197	0.0013	0	22	0.25	1	U	R.GYSFTTTAER.E
2326		895.951	1789.887	1789.885	0.002	0	30	0.073	1	U	K.SYELPDGQVITIGNER.F
			>AAC32224.1_1 Dreissena polymorpha cytoplasmic actin
2	1	FrIM_540_fusion	Contig8748_5	44	135989	2	1	1	1	0.03	Contig8748_5
Query	Dupes	Observed	Mr(expt)	Mr(calc)	Delta	M	Score	Expect	Rank	U	Peptide
564	1	508.275	1014.536	1014.553	-0.018	0	44	0.019	1	U	K.VSLDVMVPR.V
			CONTIG	LENGTH	ACCESSION	E-VALUE	DESCRIPTION
			Contig8748	3571	gi|268322308|emb|CBH32885.1|	0	alpha 1 type IV collagen [Haliotis tuberculata]
3	1	FrIM_540_fusion	BAGiLS_027058	43	17161	1	1	1	1	0.32	BAGiLS_027058
Query	Dupes	Observed	Mr(expt)	Mr(calc)	Delta	M	Score	Expect	Rank	U	Peptide		NO HOMOLOGY
1678		729.3074	1456.6003	1455.6533	0.9470	2	43	0.0083	1	U	R.NCGFNCGLKCRK.D + 2 _Carbamidomethyl (C)
4	1	FrIM_540_fusion	Contig34595_1	40	78822	1	1	1	1	0.06	Contig34595_1
Query	Dupes	Observed	Mr(expt)	Mr(calc)	Delta	M	Score	Expect	Rank	U	Peptide
999		585.823	1169.631	1169.532	0.098	1	40	0.02	1	U	K.LCDMNYQKR.Q
			CONTIG	LENGTH	ACCESSION	E-VALUE	DESCRIPTION
			Contig34595	1993	gi|405975735|gb|EKC40283.1|	5.38858e-78	Collagen alpha-5(VI) chain [Crassostrea gigas]
5	1	FrIM_540_fusion	2586686_5	40	19392	1	1	1	1	0.28	2586686_5
Query	Dupes	Observed	Mr(expt)	Mr(calc)	Delta	M	Score	Expect	Rank	U	Peptide		NO HOMOLOGY
1638		479.564	1435.671	1433.822	1.850	1	40	0.017	1	U	K.TLRPNSLHVNRK.L
	Database
	Crassostrea sp.
Family	M	DB	Accession	Score	Mass	Matches	Pep(sig)	Sequences	Seq(sig)	emPAI	Description
1	1	FrIM_Crassostrea	gi|159507454|gb|ABW97741.1|	51	41771	3	2	3	2	0.26	beta-actin [Crassostrea ariakensis]
Query	Dupes	Observed	Mr(expt)	Mr(calc)	Delta	M	Score	Expect	Rank	U	Peptide
447		488.7280	975.4415	975.4410	0.0005	0	57	0.011	1	U	K.AGFAGDDAPR.A
864		566.7678	1131.5210	1131.5197	0.0013	0	22	0.12	1	U	R.GYSFTTTAER.E
2326		895.9506	1789.8866	1789.8846	0.0019	0	30	0.01	1	U	K.SYELPDGQVITIGNER.F
2	1	FrIM_Crassostrea	gi|762136610|ref|XP_011451586.1|	53	101740	1	1	1	1	0.05	PREDICTED: uncharacterized protein LOC105345204 [Crassostrea gigas]
Query	Dupes	Observed	Mr(expt)	Mr(calc)	Delta	M	Score	Expect	Rank	U	Peptide
2077		823.3688	1644.7231	1637.8308	6.8924	1	53	0.0026	1	U	R.AVNASGCTPLHDAVKR.G
	Database
	Paracentrotus lividus
Family	M	DB	Accession	Score	Mass	Matches	Pep(sig)	Sequences	Seq(sig)	emPAI	Description
1	1	Oursin_FriM	Contig12003 164:1292_Forw ""close_to_sp|P69003|ACT1_HELTB_Actin_CyI,_cytoplasmic_OS=Heliocidaris_tuberculata_PE=3_SV=1""; 164-1294 fm:2 1131(1974):	54	41776	3	3	3	3	0.42	Contig12003
Query	Dupes	Observed	Mr(expt)	Mr(calc)	Delta	M	Score	Expect	Rank	U	Peptide
447		488.7280	975.4415	975.4410	0.0005	0	57	0.00039	1	U	K.AGFAGDDAPR.A
864		566.7678	1131.5210	1131.5197	0.0013	0	22	0.027	1	U	R.GYSFTTTAER.E
2326		895.9506	1789.8866	1789.8846	0.0019	0	30	0.028	1	U	K.SYELPDGQVITIGNER.F
In gel digestion	Database
Dreissena polymorpha ASM	Other Metazoa
Family	M	DB	Accession	Score	Mass	Matches	Pep(sig)	Sequences	Seq(sig)	emPAI	Description
2	1	NCBInr	gi|443717462	55	25057	1	1	1	1	0.15	hypothetical protein CAPTEDRAFT_158600 [Capitella teleta]					Cyclophilin		These enzymes have been implicated in protein folding
Query	Dupes	Observed	Mr(expt)	Mr(calc)	ppm	M	Score	Expect	Rank	U	Peptide
895		495.277	988.539	988.538	1.76	0	55	0.00028	1	U	K.VLEGMSVVR.K
3	1	NCBInr	gi|512901956	52	56965	1	1	1	1	0.07	PREDICTED: xylulose kinase-like [Bombyx mori]
Query	Dupes	Observed	Mr(expt)	Mr(calc)	ppm	M	Score	Expect	Rank	U	Peptide
21		401.233	800.452	800.450	1.64	0	52	0.0034	1	U	R.LLQASGGR.A
4	1	NCBInr	gi|499007807	51	283776	2	2	1	1	0.01	PREDICTED: protein sevenless-like [Ceratitis capitata]					Fibronectin type 3 domain
Query	Dupes	Observed	Mr(expt)	Mr(calc)	ppm	M	Score	Expect	Rank	U	Peptide
646	1	478.762	955.510	955.509	1.04	0	50	0.002	1	U	R.TAVGTPSAPR.N
	Database
	Other Eukaryota
No significant match found
	Database
	FUSION
Family	M	DB	Accession	Score	Mass	Matches	Pep(sig)	Sequences	Seq(sig)	emPAI	Description
1	1	FrIM_540_fusion	AM230261.1_3	59	11810	1	1	1	1	0.34	AM230261.1_3
Query	Dupes	Observed	Mr(expt)	Mr(calc)	ppm	M	Score	Expect	Rank	U	Peptide		Query= gi|405966706|gb|EKC31955.1| Metalloproteinase inhibitor 3 [Crassostrea gigas]
2517		675.859	1349.704	1349.701	1.96	0	59	0.00032	1	U	K.LLMQFQQESVK.C		Score = 36.2 bits (82), Expect = 2e-08, Method: Compositional matrix adjust.
													Identities = 20/63 (32%), Positives = 36/63 (57%), Gaps = 2/63 (3%)
2	1	FrIM_540_fusion	EY435048.1_1	55	32649	2	1	2	1	0.16	EY435048.1_1
Query	Dupes	Observed	Mr(expt)	Mr(calc)	ppm	M	Score	Expect	Rank	U	Peptide		>ref|XP_009047855.1| hypothetical protein LOTGIDRAFT_212757 [Lottia gigantea] gb|ESP01221.1| hypothetical protein LOTGIDRAFT_212757 [Lottia gigantea] Length=209
895		495.277	988.539	988.538	1.76	0	55	0.0007	1	U	K.VLEGMSVVR.K		Score = 285 bits (729), Expect = 1e-92, Method: Compositional matrix adjust.
250		423.7765	845.5384	845.5375	1.13	0	15	0.19	1	U	R.IVIGLFGK.T		Identities = 142/170 (84%), Positives = 151/170 (89%), Gaps = 1/170 (1%)
													/region_name="cyclophilin"/note="cyclophilin: cyclophilin-type peptidylprolyl cis-trans isomerases.
3	1	FrIM_540_fusion	Contig36069_4	47	148374	1	1	1	1	0.02	Contig36069_4
Query	Dupes	Observed	Mr(expt)	Mr(calc)	ppm	M	Score	Expect	Rank	U	Peptide		/region_name="UBAN"/note="polyubiquitin binding domain of NEMO and related proteins
106		410.719	819.424	819.427	-3.83	0	47	0.0061	1	U	K.SSLMNLR.Q
			CONTIG	LENGTH	ACCESSION	E-VALUE	DESCRIPTION
			Contig36069	3845	gi|405973741|gb|EKC38434.1|	2.86305e-92	TNFAIP3-interacting protein 2 [Crassostrea gigas]
4	1	FrIM_540_fusion	Contig19881_2	46	61066	1	1	1	1	0.06	Contig19881_2
Query	Dupes	Observed	Mr(expt)	Mr(calc)	ppm	M	Score	Expect	Rank	U	Peptide		/region_name="UBCc"/note="Ubiquitin-conjugating enzyme E2, catalytic (UBCc) domain. This is part of the ubiquitin-mediated protein
419		450.270	898.525	898.524	1.42	1	46	0.0026	1	U	-.AKQLPSQK.E		degradation pathway in which a thiol-ester linkage forms between a conserved cysteine and the C-terminus of
			CONTIG	LENGTH	ACCESSION	E-VALUE	DESCRIPTION						ubiquitin and complexes with ubiquitin...; cd00195"
			Contig19881	1638	gi|405964738|gb|EKC30187.1|	2.84123e-151	Origin recognition complex subunit 1 [Crassostrea gigas]
5	1	FrIM_540_fusion	Contig34493_1	45	72632	1	1	1	1	0.05	Contig34493_1
Query	Dupes	Observed	Mr(expt)	Mr(calc)	ppm	M	Score	Expect	Rank	U	Peptide
88		408.745	815.476	815.475	1.33	0	45	0.0054	1	U	K.QLTVDLK.C
			CONTIG	LENGTH	ACCESSION	E-VALUE	DESCRIPTION
			Contig34493	1857	gi|405971247|gb|EKC36093.1|	2.6069e-95	NFU1 iron-sulfur cluster scaffold-like protein, mitochondrial [Crassostrea gigas] &gt;gi|405971248|gb|EKC36094.1| NFU1 iron-sulfur cluster scaffold-like protein, mitochondrial [Crassostrea gigas]
6	1	FrIM_540_fusion	AJ517519.1_5	41	6289	1	1	1	1	0.67	AJ517519.1_5
Query	Dupes	Observed	Mr(expt)	Mr(calc)	ppm	M	Score	Expect	Rank	U	Peptide		NO HOMOLOGY
82		407.725	813.435	813.434	1.09	0	41	0.0053	1	U	K.VSDPGLAR.R
			>AJ517519.1_5 Dreissena polymorpha EST, clone 1mof6
7	1	FrIM_540_fusion	Contig32199_1	41	49409	1	1	1	1	0.08	Contig32199_1
Query	Dupes	Observed	Mr(expt)	Mr(calc)	ppm	M	Score	Expect	Rank	U	Peptide		NO HOMOLOGY
265		426.217	850.419	850.418	0.98	0	41	0.012	1	U	K.LYSSPER.Y
	Database
	Crassostrea sp.
Family	M	DB	Accession	Score	Mass	Matches	Pep(sig)	Sequences	Seq(sig)	emPAI	Description
1	1	FrIM_Crassostrea	gi|405953411|gb|EKC21077.1|	42	28492	1	1	1	1	0.18	Polypeptide N-acetylgalactosaminyltransferase 5 [Crassostrea gigas]
Query	Dupes	Observed	Mr(expt)	Mr(calc)	ppm	M	Score	Expect	Rank	U	Peptide
2479		662.3406	1322.6666	1322.6653	1.01	0	42	0.00038	1	U	R.SPTMAGGLFSISR.E
	Database
	Paracentrotus lividus
↑Family	M	DB	Accession	Score	Mass	Matches	Match(sig)	Sequences	Seq(sig)	emPAI	Description
1	1	Oursin_FriM	s25912 68:347_Forw """"; 68-349 fm:2 282(954):	61	0	31	11	1	1
Query	Dupes	Observed	Mr(expt)	Mr(calc)	ppm	M	Score	Expect	Rank	U	Peptide		NO HOMOLOGY
218	30	421.7589	841.5033	841.5021	1.42	0	42	0.0013	1	U	M.IGSLSLPR.Q
2	1	Oursin_FriM	Contig815 1063:2797_Forw ""close_to_sp|Q10472|GALT1_HUMAN_Polypeptide_N-acetylgalactosaminyltransferase_1_OS=Homo_sapiens""; 1063-2799 fm:1 1737(6388):	42	0	1	1	1	1
Query	Dupes	Observed	Mr(expt)	Mr(calc)	ppm	M	Score	Expect	Rank	U	Peptide		close_to_sp|Q10472|GALT1_HUMAN_Polypeptide_N-acetylgalactosaminyltransferase_1_OS=Homo_sapiens
2479		662.3406	1322.6666	1322.6540	9.50	0	42	0.00023	1	U	R.SPTMAGGLFSIDK.S
In solution digestion	Database
Dreissena polymorpha ASM	Other Metazoa
No significant match found
	Other Eukariota
Family	M	DB	Accession	Score	Mass	Matches	Pep(sig)	Sequences	Seq(sig)	emPAI	Description
1	1	NCBInr	gi|397610729	93	50510	22	13	1	1	0.07	hypothetical protein THAOC_18587, partial [Thalassiosira oceanica]						DEAD-like helicases superfamily
Query	Dupes	Observed	Mr(expt)	Mr(calc)	ppm	M	Score	Expect	Rank	U	Peptide
91	21	409.677	817.340	817.339	1.11	0	54	0.00019	1	U	R.ACPEGADR.A
2	1	NCBInr	gi|566017401	50	17370	1	1	1	1	0.22	hypothetical protein F443_14276, partial [Phytophthora parasitica P1569]						DDE superfamily endonuclease
Query	Dupes	Observed	Mr(expt)	Mr(calc)	ppm	M	Score	Expect	Rank	U	Peptide
481		506.812	1011.610	1011.619	-9.25	1	50	0.0014	1	U	K.NQKLLLQR.V
	Database
	FUSION
Family	M	DB	Accession	Score	Mass	Matches	Pep(sig)	Sequences	Seq(sig)	emPAI	Description
1	1	FrIM_540_fusion	AM230261.1_3	52	11810	1	1	1	1	0.34	AM230261.1_3 Dreissena polymorpha EST, clone BG_con_285
Query	Dupes	Observed	Mr(expt)	Mr(calc)	ppm	M	Score	Expect	Rank	U	Peptide		Query= gi|405966706|gb|EKC31955.1| Metalloproteinase inhibitor 3 [Crassostrea gigas]
1682		675.859	1349.703	1349.701	1.05	0	52	0.00052	1	U	K.LLMQFQQESVK.C		Score = 36.2 bits (82), Expect = 2e-08, Method: Compositional matrix adjust.
													Identities = 20/63 (32%), Positives = 36/63 (57%), Gaps = 2/63 (3%)
2	1	FrIM_540_fusion	Contig3178_6	41	21796	1	1	1	1	0.18	Contig3178_6
Query	Dupes	Observed	Mr(expt)	Mr(calc)	ppm	M	Score	Expect	Rank	U	Peptide		NO HOMOLOGY
24		403.712	805.409	805.408	0.84	0	41	0.025	1	U	R.QINFER.T
3	1	FrIM_540_fusion	Contig34594_1	41	94849	1	1	1	1	0.04	Contig34594_1
Query	Dupes	Observed	Mr(expt)	Mr(calc)	ppm	M	Score	Expect	Rank	U	Peptide
1192		617.310	1232.606	1232.601	4.27	0	41	0.0051	1	U	K.LNSCLCPQLSR.I
			CONTIG	LENGTH	ACCESSION	E-VALUE	DESCRIPTION
			Contig34594	2499	gi|405959418|gb|EKC25460.1|	1.75072e-76	Zinc finger homeobox protein 3 [Crassostrea gigas]
4	1	FrIM_540_fusion	BAGiLS_037603	41	5871	1	1	1	1	0.73	BAGiLS_037603
Query	Dupes	Observed	Mr(expt)	Mr(calc)	ppm	M	Score	Expect	Rank	U	Peptide		NO HOMOLOGY
246		471.259	940.503	940.502	0.99	0	41	0.016	1	U	R.FTEYIIR.Y
5	1	FrIM_540_fusion	BAGiLS_004163	41	19533	1	1	1	1	0.20	BAGiLS_004163
Query	Dupes	Observed	Mr(expt)	Mr(calc)	ppm	M	Score	Expect	Rank	U	Peptide
649		534.315	1066.615	1066.613	1.51	0	41	0.011	1	U	K.ESTLHLVLR.L
			>BAGiLS_004163 | IPR000626 | Ubiquitin | length: 171
	Database
	Crassostrea sp.
Family	M	DB	Accession	Score	Mass	Matches	Pep(sig)	Sequences	Seq(sig)	emPAI	Description
1	1	FrIM_Crassostrea	gi|40643022|emb|CAD91438.1|	41	10879	1	1	1	1	0.54	ribosomal protein L40, partial [Crassostrea gigas]
Query	Dupes	Observed	Mr(expt)	Mr(calc)	ppm	M	Score	Expect	Rank	U	Peptide
649		534.3148	1066.6151	1066.6135	1.51	0	41	0.00072	1	U	K.ESTLHLVLR.L
	Proteins matching the same set of peptides:
	gi|283459000|gb|ADB22377.1| Mass: 14735 Score: 41 Matches: 1(1) Sequences: 1(1)
	ubiquitin [Crassostrea hongkongensis]
	gi|405951523|gb|EKC19428.1| Mass: 14707 Score: 41 Matches: 1(1) Sequences: 1(1)
	Ubiquitin [Crassostrea gigas]
	Database
	Paracentrotus lividus
Family	M	DB	Accession	Score	Mass	Matches	Pep(sig)	Sequences	Seq(sig)	emPAI	Description
1	1	Oursin_FriM	singlet26101 20:233_Forw """"; 1-235 fm:2 235(605):	48	0	2	2	1	1
Query	Dupes	Observed	Mr(expt)	Mr(calc)	ppm	M	Score	Expect	Rank	U	Peptide		NO HOMOLOGY
1617	1	657.3398	1312.6650	1312.6631	1.43	1	39	0.0027	1	U	R.KCILSYCLQSR.I
2	1	Oursin_FriM	Contig13991 1554:1940_Rev ""close_to_sp|P18101|RL40_DROME_Ubiquitin-60S_ribosomal_protein_L40_OS=Drosophila_melanogaster""; 453-839 fm:3 387(2392):	41	0	1	1	1	1
Query	Dupes	Observed	Mr(expt)	Mr(calc)	ppm	M	Score	Expect	Rank	U	Peptide		close_to_sp|P18101|RL40_DROME_Ubiquitin-60S_ribosomal_protein_L40_OS=Drosophila_melanogaster
649		534.3148	1066.6151	1066.6135	1.51	0	41	0.0016	1	U	K.ESTLHLVLR.L
